# Supplementary material for: Differential Microbial Composition and Interkingdom Interactions in the Intestinal Microbiota of Holstein and German Simmental × Holstein Cross F1 Calves: A Comprehensive Analysis of Bacterial and Fungal Diversity
Source: Microorganisms. 2024 Feb 28;12(3):486. doi: 10.3390/microorganisms12030486 (PMC10972388; doi:10.3390/microorganisms12030486)
Supplement: Supplementary file 1 [file microorganisms-12-00486-s001.zip]

Archive with 1 entries (1 files):
- microorganisms-2859087-supplementary.xlsx
