# Supplementary material for: Differential Microbial Composition and Interkingdom Interactions in the Intestinal Microbiota of Holstein and German Simmental × Holstein Cross F1 Calves: A Comprehensive Analysis of Bacterial and Fungal Diversity
Source: Microorganisms. 2024 Feb 28;12(3):486. doi: 10.3390/microorganisms12030486 (PMC10972388; doi:10.3390/microorganisms12030486)
Supplement: Supplementary file 1 [file microorganisms-12-00486-s001.zip › microorganisms-2859087-supplementary.xlsx]

## Sheet: Supplemental Table S1
Supplemental Table S1. Bacterial biomarkers and relative abundance identified by LEfSe in the feces of different calf breeds.
Items	group	GXH group	Holstein	LDA-value	P-value
p__Proteobacteria.c__Gammaproteobacteria.o__Burkholderiales.f__Burkholderiaceae	Holstein	0	5.59112e-05	2.47002	0.0323245
p__Proteobacteria.c__Gammaproteobacteria.o__Burkholderiales.f__Burkholderiaceae.g__Ralstonia	Holstein	0	6.82384e-05	2.49062	0.0323245
p__Proteobacteria.c__Gammaproteobacteria.o__Burkholderiales.f__Burkholderiaceae.g__Ralstonia.s__Ralstonia_pickettii	Holstein	0	0.000104542	2.52945	0.0323245
p__Bacteroidota.c__Bacteroidia.o__Bacteroidales.f__Prevotellaceae.g__Prevotella.s__Prevotella_sp__DJF_CP65	Holstein	0	0.000261356	3.08315	0.0254743
p__Actinobacteriota.c__Actinobacteria.o__Bifidobacteriales.f__Bifidobacteriaceae.g__Bifidobacterium.s__Bifidobacterium_longum	Holstein	0.000651692	0.00182949	3.66356	0.0305705
p__Firmicutes.c__Clostridia.o__Clostridia_vadinBB60_group.f__norank_o__Clostridia_vadinBB60_group.g__norank_f__norank_o__Clostridia_vadinBB60_group.s__uncultured_bacterium_g__norank_f__norank_o__Clostridia_vadinBB60_group	GXH	0.000120464	0	2.27474	0.013002
p__Bacteroidota.c__Bacteroidia.o__Bacteroidales.f__Bacteroidaceae.g__Bacteroides.s__Bacteroides_caccae	GXH	0.000240928	0	2.58193	0.0497176
p__Bacteroidota.c__Bacteroidia.o__Bacteroidales.f__Marinifilaceae.g__Butyricimonas	GXH	0.000240928	0	2.58702	0.0204987
p__Bacteroidota.c__Bacteroidia.o__Bacteroidales.f__Marinifilaceae.g__Butyricimonas.s__uncultured_bacterium_g__Butyricimonas	GXH	0.000347569	0	2.59502	0.0204987
p__Firmicutes.c__Clostridia.o__Peptostreptococcales-Tissierellales.f__Anaerovoracaceae.g__Family_XIII_UCG-001.s__uncultured_bacterium_g__Family_XIII_UCG-001	GXH	8.68923e-05	0	2.60151	0.033273
p__Firmicutes.c__Clostridia.o__Peptostreptococcales-Tissierellales.f__Anaerovoracaceae.g__Family_XIII_UCG-001	GXH	6.02319e-05	0	2.60643	0.033273
p__Proteobacteria.c__Gammaproteobacteria.o__Aeromonadales.f__Succinivibrionaceae.g__Succinivibrio.s__unclassified_g__Succinivibrio	GXH	3.01159e-05	0	2.60972	0.013002
p__Firmicutes.c__Clostridia.o__Oscillospirales.f__Oscillospiraceae.g__UCG-002.s__unclassified_g__UCG-002	GXH	9.03478e-05	0	2.61197	0.045098
p__Desulfobacterota.c__Desulfovibrionia.o__Desulfovibrionales.f__Desulfovibrionaceae.g__Bilophila.s__uncultured_bacterium_g__Bilophila	GXH	0.0272407	0.0155768	2.73574	0.027184
p__Desulfobacterota.c__Desulfovibrionia.o__Desulfovibrionales.f__Desulfovibrionaceae.g__Bilophila	GXH	0.00130338	0.000156814	2.73574	0.027184
p__Verrucomicrobiota	GXH	0.000903478	0.000102358	2.91944	0.0305705
p__Bacteroidota.c__Bacteroidia.o__Bacteroidales.f__Bacteroidaceae.g__Bacteroides.s__Bacteroides_fragilis	GXH	0.00130338	0	3.07426	0.00190626
p__Desulfobacterota.c__Desulfovibrionia.o__Desulfovibrionales.f__Desulfovibrionaceae.g__Desulfovibrio.s__Desulfovibrio_piger	GXH	0.013338	0.00120224	3.16959	0.0231346
p__Desulfobacterota.c__Desulfovibrionia.o__Desulfovibrionales.f__Desulfovibrionaceae.g__Desulfovibrio	GXH	0.0092456	0.000818861	3.20472	0.0231346
p__Desulfobacterota.c__Desulfovibrionia.o__Desulfovibrionales.f__Desulfovibrionaceae	GXH	0.00747497	0.00134187	3.3085	0.00405809
p__Desulfobacterota.c__Desulfovibrionia	GXH	0.0050578	0.000750481	3.3085	0.00405809
p__Desulfobacterota.c__Desulfovibrionia.o__Desulfovibrionales	GXH	0.00594943	0.000898557	3.3085	0.00405809
p__Desulfobacterota	GXH	0.00503877	0.000754978	3.31472	0.00405809
p__Bacteroidota.c__Bacteroidia.o__Bacteroidales.f__Tannerellaceae.g__Parabacteroides.s__uncultured_bacterium_g__Parabacteroides	GXH	0.0482687	0.0512258	3.402	0.0493662
p__Firmicutes.c__Clostridia.o__Lachnospirales.f__Lachnospiraceae.g__Lachnoclostridium.s__Lachnoclostridium_sp__YL32	GXH	0.00608246	0.00182949	3.54634	0.040489
p__Bacteroidota.c__Bacteroidia.o__Bacteroidales.f__Tannerellaceae.g__Parabacteroides	GXH	0.0205993	0.00743799	3.58435	0.0191099
p__Bacteroidota.c__Bacteroidia.o__Bacteroidales.f__Tannerellaceae	GXH	0.0152169	0.00609432	3.58435	0.0191099
p__Firmicutes.c__Clostridia.o__Christensenellales.f__Christensenellaceae.g__Christensenellaceae_R-7_group	GXH	0.00153591	0	3.59797	0.0205103
p__Firmicutes.c__Clostridia.o__Christensenellales.f__Christensenellaceae	GXH	0.00122358	0	3.60308	0.0174266
p__Firmicutes.c__Clostridia.o__Christensenellales	GXH	0.000973865	0	3.60414	0.0174266
p__Firmicutes.c__Clostridia.o__Oscillospirales.f__Ruminococcaceae.g__Subdoligranulum	GXH	0.0186719	0.00232011	3.91385	0.0492808
p__Firmicutes.c__Clostridia.o__Lachnospirales.f__Lachnospiraceae.g__unclassified_f__Lachnospiraceae	GXH	0.0327059	0.00750623	4.15838	0.0126111
p__Firmicutes.c__Clostridia.o__Lachnospirales.f__Lachnospiraceae.g__unclassified_f__Lachnospiraceae.s__unclassified_f__Lachnospiraceae	GXH	0.0327059	0.00750623	4.15838	0.0126111

## Sheet: Supplemental Table S2
Supplemental Table S2.Fungal biomarkers and relative abundance identified by LEfSe in the feces of different calf breeds.
Items	group	GXH group	Holstein	LDA-value	P-value
p__Mortierellomycota.c__Mortierellomycetes.o__Mortierellales.f__Mortierellaceae.g__Mortierella.s__unclassified_g__Mortierella	Holstein	0	0.00411449	3.57543	0.00739713
p__Mortierellomycota	Holstein	0.000491891	0.00859857	3.6987	0.0308885
p__Mortierellomycota.c__Mortierellomycetes.o__Mortierellales	Holstein	0.00042395	0.00859857	3.70452	0.0210252
p__Mortierellomycota.c__Mortierellomycetes.o__Mortierellales.f__Mortierellaceae.g__Mortierella	Holstein	0.00042395	0.00859857	3.70512	0.0210252
p__Mortierellomycota.c__Mortierellomycetes	Holstein	0.00042395	0.00859857	3.70521	0.0210252
p__Mortierellomycota.c__Mortierellomycetes.o__Mortierellales.f__Mortierellaceae	Holstein	0.00042395	0.00859857	3.7061	0.0210252
p__Ascomycota.c__Dothideomycetes.o__Pleosporales.f__Didymellaceae.g__Phoma	GXH	0.00428298	0	3.42803	0.0222296
p__Ascomycota.c__Sordariomycetes.o__Microascales.f__Microascaceae.g__Acaulium	GXH	0.00228009	3.53292e-05	3.50013	0.0210252
p__Ascomycota.c__Eurotiomycetes.o__Onygenales.f__Onygenales_fam_Incertae_sedis.g__Chrysosporium	GXH	0.00228009	3.53292e-05	3.56029	0.0277684
p__Ascomycota.c__Eurotiomycetes.o__Onygenales	GXH	0.00628859	0.000407644	3.56679	0.0277684
p__Ascomycota.c__Eurotiomycetes.o__Onygenales.f__Onygenales_fam_Incertae_sedis	GXH	0.00628859	0.000407644	3.56869	0.0277684
p__Ascomycota.c__Sordariomycetes.o__Trichosphaeriales.f__Trichosphaeriaceae.g__Nigrospora.s__Nigrospora_oryzae	GXH	0.00640273	8.15288e-05	3.58116	0.0495102
p__Ascomycota.c__Sordariomycetes.o__Trichosphaeriales.f__Trichosphaeriaceae	GXH	0.00640273	0.000122293	3.58265	0.0495102
p__Ascomycota.c__Sordariomycetes.o__Trichosphaeriales	GXH	0.00640273	0.000122293	3.58267	0.0495102
p__Ascomycota.c__Sordariomycetes.o__Trichosphaeriales.f__Trichosphaeriaceae.g__Nigrospora	GXH	0.00640273	0.000122293	3.58273	0.0495102
p__Ascomycota.c__Eurotiomycetes.o__Onygenales.f__Onygenales_fam_Incertae_sedis.g__Chrysosporium.s__Chrysosporium_lobatum	GXH	0.00579398	0.000407644	3.58432	0.0277684
p__Ascomycota.c__Eurotiomycetes.o__Eurotiales.f__Trichocomaceae.g__Talaromyces.s__Talaromyces_pinophilus	GXH	0.00735662	0	3.73047	0.0222296
p__Basidiomycota.c__Tremellomycetes.o__Trichosporonales.f__Trichosporonaceae.g__Cutaneotrichosporon.s__Cutaneotrichosporon_cutaneum	GXH	0.00879424	2.71763e-05	3.75403	0.0495102
p__Ascomycota.c__Eurotiomycetes.o__Eurotiales.f__Trichocomaceae.g__Talaromyces.s__unclassified_g__Talaromyces	GXH	0.0104574	0	3.76485	0.0222296
p__Ascomycota.c__Sordariomycetes.o__Hypocreales.f__Hypocreales_fam_Incertae_sedis	GXH	0.0619728	0.0226949	4.22704	0.037373
p__Ascomycota.c__Sordariomycetes.o__Hypocreales.f__Hypocreales_fam_Incertae_sedis.g__Acremonium.s__Acremonium_sclerotigenum	GXH	0.0546352	0.0126044	4.27138	0.0249747
p__Ascomycota.c__Sordariomycetes.o__Hypocreales.f__Hypocreales_fam_Incertae_sedis.g__Acremonium	GXH	0.0585051	0.0127484	4.30729	0.0249747
